# Supplementary material for: A computational rule-based model of MAPK/ERK system regulation
Source: Sci Rep. 2026 Mar 21;16:14437. doi: 10.1038/s41598-026-44353-3 (PMC13149509; doi:10.1038/s41598-026-44353-3)
Supplement: Supplementary file 1 — Supplementary Material 1 [file 41598_2026_44353_MOESM1_ESM.zip]

Archive with 1 entries (1 files):
- Kocieniewski_Lipniacki_MAPK_ERK_model.bngl
