# Supplementary material for: A computational rule-based model of MAPK/ERK system regulation
Source: Sci Rep. 2026 Mar 21;16:14437. doi: 10.1038/s41598-026-44353-3 (PMC13149509; doi:10.1038/s41598-026-44353-3)
Supplement: Supplementary file 1 — Supplementary Material 1 [file 41598_2026_44353_MOESM1_ESM.zip › Kocieniewski_Lipniacki_MAPK_ERK_model.bngl]

# # # # # # # # # # # # # # # # # # # # # # # # # # # # # # # # # # # # # # # #
#                                                                             #
#  This BioNetGen language (BNGL) file implements a model of the MAPK/ERK     #
#  signaling network that encompasses RAF isoforms, BRAF, CRAF, and ARAF,     #
#  and 14-3-3 proteins                                                        #
#                                                                             #
#                                                                             #                                                     
#  To simulate model dynamics please download and install BioNetGen (from     #
#  http://bionetgen.org). For the sake of convenience, you may use BioNetGen  #
#  within RuleBender (http://www.rulebender.org). The model was developed in  #
#  BioNetGen version 2.5.1   (in hope that it will be also compatible with    #
#  future BioNetGen releases).                                                #
#                                                                             #
#  The file contains both the model definition and, at the bottom, the simu-  #
#  lation protocol that consists of an equilibration phase and a stimulation  #
#  phase.                                                                     #
#                                                                             #
#  This code supplements the paper titled "Regulation of the MAPK/ERK system: #
#  a computational rule-based model" by P. Kocieniewski and                   #
#  T. Lipniacki, Scientific Reports (2026)                                    #
#                                                                             #
#    Execution of the code should results in trajectories of                  #
#    ERK-pp, MEKK-pp, active RAF and RAS-GTP shown in Fig. 3a                 #
#    for EGF =10000 pg/ml                                                     #
#    to see the trajectories of the other variables uncomment                 #
#    them in the observabe section.                                           #
#                                                                             #
# # # # # # # # # # # # # # # # # # # # # # # # # # # # # # # # # # # # # # # #

begin model
 
begin parameters

  ## -- Naming convention for rate parameters (prefix characters):
  #
  #     a -- activation       <->   i -- inactivation
  #     b -- binding          <->   u -- dissociation
  #     p -- phosphorylation  <->   q -- dephosphorylation
  #     s -- synthesis        <->   d -- degradation
  #     t -- transformation
  #     m -- modification
  #     f -- a fraction or ratio or scaling
  
# General and Auxiliary Parameters

  EGF_MM    300       # MM dose coefficient appears in Frac
  
  ### Variables EGF and EGFs are set in Simulation protocol at the end of the code ###
  ### Here are only declarations and place holder values ###
  EGF       0         # EGF ligand concentration [pg/ml] during simulation;
  EGFs      0         # EGFs:=EGF (necessary for membrane scaling) in parameter Frac
                  
  Frac      EGFs/(EGFs+EGF_MM)        # Fraction of active membrane
  
  f_M1      2/3 
                                       
  ### == Cell parameters: protein abundances (assumed constant except for EGF)
  EGFR_tot   6e4
  SOS_tot    2e4      
  RAS_tot    3e5
  RasGAP_tot 5e4     # total level of RasGAPs (RASA1, RASA2, NF1 - not  considered explicitely)                   
  BRAF_tot   2e4                  
  CRAF_tot   5e4                  
  ARAF_tot   5e4                 
  MEK_tot    6e5     # total MEK (both MEK1 and MEK2)             
  ERK_tot    1e6                  
  FTT_tot    1e7     # 14-3-3 protein, [F]ourteen-[T]hree-[T]hree
  
  #Scaling to correspond to the fraction of the activated membrane
  EGFR_tot_f EGFR_tot*Frac  
  RAS_tot_f  RAS_tot*Frac      
  RasGAP_tot_f   RasGAP_tot*Frac  
   
  Param 0               # a placeholder parameter for scripting purposes 
     
  ## Feedback Parameters ------------------------------------------------------
  # POSITIVE:
  
  PF        10 
  PF1       PF        #Increase of recruitment of RAS-GTP to SOS(rem) domain
  PF2       PF        #Increase of RAS GEF-activity due to RAS-GTP bound to SOS(rem) 
  
  # NEGATIVE:
   
  p_nfSOS      3e-8   #SOS phosphorylation at feedback sites by ERK
  q_nfSOS      1e-3   #SOS dephosphorylation at feedback sites (pseudo-first-order)

  p_nfRAF      3e-8   #A/B/CRAF phosphorylation at negative feedback sites (DIF domain)
  q_nfRAF      1e-4   #A/B/CRAF dephosphorylation at negative feedback sites (DIF domain) (pseudo-first-order)

  p_nfMEK      3e-9   #MEK1 phosphorylation at negative feedback site (NFS - T292 on MEK1)
  q_nfMEK      3e-4   #MEK1 dephosphorylation at negative feedback site (NFS - T292 on MEK1) (pseudo-first-order)

 
# == Kinetic rate parameters
#
#  (Reaction rules may be parametrized using the rates below with additional
#  factors -- see the respective reaction rules for final parameter values)
  
## = = = = = Parameters governing RAF isoforms in the quiescent state = = = = =
##(De)Phosphorylation of the A/B/CRAF N-terminal 14-3-3 binding sites
  
  	p_B_S365       1e-1   #BRAF phosphorylation at Ser365 (first-order)
  	q_B_S365p      1e-1   #BRAF dephosphorylation at Ser365 in cytoplasm (first-order)
  
  	p_NS_AC        3e-1     #A/CRAF phosphorylation of the N-terminal FTT-binding domain
  	q_NSp_AC       1e-2     #A/CRAF dephosphorylation of the N-terminal FTT-binding domain
 
  		p_C_S259   p_NS_AC    #CRAF phosphorylation at Ser259 in cytoplasm (pseudo-first-order)
  		q_C_S259p  q_NSp_AC   #CRAF dephosphorylation at Ser259 in cytoplasm (pseudo-first-order)

  		p_A_S214   p_NS_AC    #ARAF phosphorylation at Ser214 in cytoplasm (pseudo-first-order)
  		q_A_S214p  q_NSp_AC   #ARAF dephosphorylation at Ser214 in cytoplasm (pseudo-first-order)
 
##(De)Phosphorylation of A/CRAF C-terminal 14-3-3 binding site
    
  	p_CS_AC            1e-2     #A/CRAF phosphorylation at Ser729 (first-order)
  	p_CS_AC_dim        1e+2     #A/CRAF phosphorylation at Ser729 in dimer (first-order) 
  	q_CS_AC            3e-1     #A/CRAF dephosphorylation at Ser729 (first-order)
  
  		p_C_S621       p_CS_AC      #CRAF phosphorylation at Ser621 (first-order)
  		p_C_S621_dim   p_CS_AC_dim  #CRAF phosphorylation at Ser621 in dimer (first-order) 
  		q_C_S621p      q_CS_AC      #CRAF dephosphorylation at Ser621 (first-order)
  
  		p_A_S582       p_CS_AC      #ARAF phosphorylation at Ser582 (first-order)
  		p_A_S582_dim   p_CS_AC_dim  #ARAF phosphorylation at Ser582 in dimer (first-order) 
  		q_A_S582p      q_CS_AC      #ARAF dephosphorylation at Ser582 (first-order)
  
## N-terminal binding and unbinding of 14-3-3 to A/CRAF 
  
  	b_FNp_AC          1e-7  #14-3-3 binding of the phosphorylated A/CRAF N-terminal domain
  	u_FNp_AC          1     #14-3-3 dissociation from the phosphorylated A/CRAF N-terminal domain
  
  		b_FC_S259p    b_FNp_AC  #14-3-3 binding to CRAF Ser259p
  		u_FC_S259p    u_FNp_AC  #14-3-3 dissociation from CRAF Ser259p
  
  		b_FA_S214p    b_FNp_AC  #14-3-3 binding to ARAF Ser214p
  		u_FA_S214p    u_FNp_AC  #14-3-3 dissociation from ARAF Ser214p
  
## C-terminal binding and unbinding of 14-3-3 to BRAF  
  
  	b_FB_S729p        1e-7  #14-3-3 binding to BRAF Ser729p 
  	u_FB_S729p        1     #14-3-3 dissociation from BRAF Ser729p
  
## Crosslinking by 14-3-3
    
  b_FR                     1e+2  #GENERIC RAF molecular crosslinking by 14-3-3 (first-order)
  u_FR                     3e-2  #GENERIC RAF 14-3-3 dissociation from C-terminal binding sites 
                                 #(S621p in CRAF, S729p in BRAF, S582p in ARAF) (first-order)
  
 # (1) Intramolecular crosslinking of RAF monomers via 14-3-3
 #     (accounts for the direction of crosslinking (N -> C vs C -> N) and the NtA phosphorylation status
 
  	b_FR_intra             		   		b_FR       
		b_FB_intra         		   		b_FR_intra
			b_FB_NC_intra          		b_FB_intra
				b_FB_NC_intra_P1   		b_FB_NC_intra
				b_FB_NC_intra_P0   		b_FB_NC_intra
			b_FB_CN_intra          		b_FB_intra
				b_FB_CN_intra_P0   		b_FB_CN_intra
				b_FB_CN_intra_P1   		b_FB_CN_intra
  
        b_FAC_intra	            		b_FR_intra
        	b_FAC_NC_intra      		b_FAC_intra
        		b_FAC_NC_intra_P0   	b_FAC_NC_intra  
        			b_FC_NC_intra_P0    b_FAC_NC_intra_P0
        			b_FA_NC_intra_P0    b_FAC_NC_intra_P0
        		b_FAC_NC_intra_P1   	b_FAC_NC_intra  
        			b_FC_NC_intra_P1    b_FAC_NC_intra_P1
        			b_FA_NC_intra_P1    b_FAC_NC_intra_P1
        				
        	b_FAC_CN_intra      		b_FAC_intra
        		b_FAC_CN_intra_P0   	b_FAC_CN_intra  
        			b_FC_CN_intra_P0    b_FAC_CN_intra_P0
        			b_FA_CN_intra_P0    b_FAC_CN_intra_P0
        		b_FAC_CN_intra_P1   	b_FAC_CN_intra  
        			b_FC_CN_intra_P1    b_FAC_CN_intra_P1

        			b_FA_CN_intra_P1    b_FAC_CN_intra_P1      
        			      	
 # (2) Intramolecular de-crosslinking of RAF monomers             
 #     (accounts for the direction of de-crosslinking (N -> C vs C -> N)              				        		
  	u_FR_intra            				u_FR   
		u_FB_intra         				u_FR_intra
			u_FB_NC_intra  				u_FB_intra
				u_FB_NC_intra_P0   	 	u_FB_NC_intra
				u_FB_NC_intra_P1   	 	u_FB_NC_intra
			u_FB_CN_intra  				u_FB_intra
				u_FB_CN_intra_P0    	u_FB_CN_intra
				u_FB_CN_intra_P1    	u_FB_CN_intra
			        		
        u_FAC_intra	           			u_FR_intra
        	u_FAC_NC_intra     			u_FAC_intra
           		u_FC_NC_intra			u_FAC_NC_intra
           			u_FC_NC_intra_P0	u_FC_NC_intra
           			u_FC_NC_intra_P1	u_FC_NC_intra              		
           		u_FA_NC_intra   		u_FAC_NC_intra
           			u_FA_NC_intra_P0	u_FA_NC_intra
           			u_FA_NC_intra_P1	u_FA_NC_intra     

        	u_FAC_CN_intra     			u_FAC_intra
           		u_FC_CN_intra			u_FAC_CN_intra
           			u_FC_CN_intra_P0	u_FC_CN_intra
           			u_FC_CN_intra_P1	u_FC_CN_intra              		
           		u_FA_CN_intra   		u_FAC_CN_intra
           			u_FA_CN_intra_P0	u_FA_CN_intra
           			u_FA_CN_intra_P1	u_FA_CN_intra
 
 # (3) RAF dimer intermolecular (de)crosslinking of the C-terminal binding sites via 14-3-3
  	b_FR_inter            b_FR  #intermolecular dimer crosslinking of the C-terminal binding site by 14-3-3  (first-order)
  	u_FR_inter            u_FR  #intermolecular dimer de-crosslinking from a C-terminal binding site (first-order)
  	
  # (1) Crosslinking
  		b_FB_inter        b_FR_inter  #intermolecular dimer crosslinking by FTT to BRAF (first-order)
  
  		b_FAC_inter       b_FR_inter       #intermolecular dimer crosslinking by FTT to A/CRAF (first-order)
  			b_FC_inter        b_FAC_inter  #intermolecular dimer crosslinking by FTT to CRAF (first-order)
  			b_FA_inter        b_FAC_inter  #intermolecular dimer crosslinking by FTT to ARAF (first-order)
  		
  # (2) Decrosslinking  
 	 	u_FB_inter        u_FR_inter   #intermolecular dimer de-crosslinking from BRAF 
  
  		u_FAC_inter       u_FR_inter       #intermolecular dimer de-crosslinking from A/CRAF 
  			u_FC_inter        u_FAC_inter  #intermolecular dimer de-crosslinking from CRAF 
  			u_FA_inter        u_FAC_inter  #intermolecular dimer de-crosslinking from ARAF 
  
## MEK1 and MEK2 homo- and heterodimerization ----------------------------

  b_MEK11   1e-5  # MEK1 homodimer formation 
  u_MEK11   1e-3  # MEK1 dimer dissociation                                   
  b_MEK22   1e-5  # MEK2 homodimer formation                    
  u_MEK22   3e-2  # MEK2 homodimer dissociation                          
  b_MEK12   1e-5  # MEK1 and MEK2 heterodimer formation     
  u_MEK12   1e-3  # MEK1 and MEK2 heterodimer dissociation   
 
## = = = = = rates governing signal transduction in a stimulated cell = = = = =
  
  # -- EGF receptor (EGFR) activation
  
  b_EGFR       3e-5        #"binding" of EGF to EGFR
  a_EGFR       b_EGFR*EGF  #EGFR activation upon EGF signal  [gives the critical dose about 10pg/ml]  CHANGED!!!
  i_EGFR       1e-2        #EGFR deactivation (first-order)       
  
  
  # -- SOS activation via EGFR binding & positive feedback due to RAS-GTP:

  b1   1e-5         # EGFR--SOS   binding; EGFR is EGF-bound, SOS~U
  u1a  1e-2         # EGFR--SOS unbinding; EGFR is EGF-bound, SOS~U
  u1b  1e+2         # EGFR--SOS unbinding; EGFR is EGF-free,  SOS~P+; FAST

  b2a    1e-6 
  b2a_f  b2a/Frac   # SOS(rem)--RAS~GDP   binding, scaled by membrane fraction                                     
  u2a    1          # SOS(rem)--RAS~GDP unbinding    
  b2b    b2a_f*PF1  # SOS(rem)--RAS~GTP   binding  - POSITIVE FEEDBACK                           
  u2b    1          # SOS(rem)--RAS~GTP unbinding          

  k2a    1e-6
  k2a_f  k2a/Frac   # SOS med nt-exchanger activity; scaled by membrane fraction                                 
                    # (SOS allosterically moderately upregulated by RAS~GDP)
  k2b    k2a_f*PF2  # SOS max nt-exchanger activity;                                   
                    # (SOS allosterically strongly upregulated by RAS~GTP) - POSITIVE FEEDBACK      
  
  # -- RasGAP activity:
  
  b3     3e-6
  b3_f   b3/Frac    # RasGAP--RAS(sos,dim,raf,nt~GTP)   binding, scaled by membrane fraction
  u3     1e-2       # RasGAP--RAS(sos,nt~GDP) unbinding                        
  k3     1e+2       # FAST RAS signaling inactivation by bound RasGAP
                    # (through RasGAP-assisted ~GTP -> ~GDP hydrolysis)
  
  # -- RAS homodimerization                                                            
  
  b4    1e-5
  b4_f  b4/Frac         # RAS(sos,nt~GTP) homodimerisation, scaled by membrane fraction
  u4    0.1             # RAS(sos,nt~GTP) dimer unbinding
  
  # -- RAF binding/dissociation to/from RAS

  b_GR          9e-5     #GENERIC RAS~GTP & RAF binding
  
  	b_GB         b_GR    #RAS~GTP & BRAF binding
  	b_G_AC       b_GR    #RAS~GTP & A/CRAF binding
  
  		b_GC     b_G_AC    #RAS~GTP & CRAF binding (only when CRAF is not bound to 14-3-3)
  		b_GA     b_G_AC    #RAS~GTP & ARAF binding (only when ARAF is not bound to 14-3-3)
  
  u_GR           1e+2     #GENERIC RAF isoform dissociation from RAS~GDP (first-order)
  	
  	u_GB         u_GR
    u_G_AC       u_GR

    	u_GC     u_G_AC
    	u_GA     u_G_AC
  
  u_GR_GTP       1e-1     #GENERIC RAF isoform dissociation from RAS~GTP (first-order)
  
  	u_GB_GTP     u_GR_GTP  
  	u_G_AC_GTP   u_GR_GTP 
  		u_GC_GTP u_G_AC_GTP
  		u_GA_GTP u_G_AC_GTP
  
  u_GRR_dim      10       #GENERIC RAF homodimer or heterodimer dissociation from RAS~GDP (first-order)  
  
  u_GRR_dim_GTP  1   #GENERIC RAF homodimer or heterodimer dissociation from RAS~GTP (first-order)  

  	u_GBB_dim_GTP        u_GRR_dim_GTP
    
    u_GB_AC_dim_GTP      u_GRR_dim_GTP
    	u_GBC_dim_GTP    u_GB_AC_dim_GTP
    	u_GBA_dim_GTP    u_GB_AC_dim_GTP
    	
    u_G_AC_AC_dim_GTP    u_GRR_dim_GTP
    	u_GCC_dim_GTP    u_G_AC_AC_dim_GTP
    	u_GAC_dim_GTP    u_G_AC_AC_dim_GTP
    	u_GAA_dim_GTP    u_G_AC_AC_dim_GTP
	
  # -- RAFs dimerization 

  b_GRR_dim         1e+2       #GENERIC dimerization of RAFs on a RAS platform
  
  	b_GBB_dim       b_GRR_dim  
  	b_GB_AC_dim     b_GRR_dim
  
		b_GBC_dim   b_GB_AC_dim   #dimerization of RAFs on a RAS platform
		b_GBA_dim   b_GB_AC_dim   #dimerization of RAFs on a RAS platform  
  
  	b_G_AC_AC_dim   b_GRR_dim 
  
		b_GCC_dim   b_G_AC_AC_dim    #dimerization of RAFs on a RAS platform  
		b_GAC_dim   b_G_AC_AC_dim    #dimerization of RAFs on a RAS platform
		b_GAA_dim   b_G_AC_AC_dim    #dimerization of RAFs on a RAS platform
  
  # --RAFs "undimerization" 
  
  f_nfDIM                 30      #Increase of dimer dissociation due to RAF dimer feedback phosphorylation of ERK
  f_GRR                   10      #Decrease of dimer dissociation on a RAS platform  
   
  u_RR_dim                1                    #GENERIC "undimerization" of a RAF dimer in the cytoplasm when DIF domains are *not* phosphorylated (first-order)
  u_RR_dim_fast           u_RR_dim*f_nfDIM     #GENERIC "undimerization" of a RAF dimer in the cytoplasm when DIF domains are *not* phosphorylated (first-order)
  u_GRR_dim_fast          u_RR_dim_fast/f_GRR 
 
  	u_BB_dim              u_RR_dim         #"undimerization" of a BB dimer in the cytoplasm (DIF *not* phosphorylated 1-st order)                    
  	u_BB_dim_fast         u_RR_dim_fast    #"undimerization" of BB dimer in the cytoplasm DIF *not* phosphorylated 1-st order)
  	u_GBB_dim_fast        u_GRR_dim_fast   #"undimerization" of a BB dimers on RAS platform (DIF *phosphorylated* 1-st order)                    

  	u_B_AC_dim            u_RR_dim         #"undimerization" of a B-C/A heterodimer in the cytoplasm (DIF *not* phosphorylated)                     
  		u_BC_dim          u_B_AC_dim       #"undimerization" of a BC heterodimer in the cytoplasm (DIF *not* phosphorylated)  
  		u_BA_dim          u_B_AC_dim       #"undimerization" of a BA heterodimer in the cytoplasm (DIF *not* phosphorylated)
                                           
  	u_B_AC_dim_fast       u_RR_dim_fast      #"undimerization" of B-C/A heterodimer dimer in the cytoplasm (DIF *phosphorylated*)            
  		u_BC_dim_fast     u_B_AC_dim_fast    #"undimerization" of BA heterodimer dimer in the cytoplasm  (DIF *phosphorylated*)  
  		u_BA_dim_fast     u_B_AC_dim_fast    #"undimerization" of BC heterodimer dimer in the cytoplasm  (DIF *phosphorylated*)  
                                            
  	u_GB_AC_dim_fast      u_GRR_dim_fast    #"undimerization" of a B-C/A heterodimer on RAS platform (DIF *phosphorylated* (first-order))                    
  		u_GBC_dim_fast    u_GB_AC_dim_fast  #"undimerization" of a B-C heterodimer on RAS platform (DIF *phosphorylated* (first-order))                    
  		u_GBA_dim_fast    u_GB_AC_dim_fast  #"undimerization" of a B-A heterodimer on RAS platform (DIF *phosphorylated* (first-order))                    

	u_AC_AC_dim           u_RR_dim          #"undimerization" of C/A RAF dimers in the cytoplasm  (DIF *not* phosphorylated)                   
		u_CC_dim          u_AC_AC_dim       #"undimerization" of CC RAF homodimers in the cytoplasm  (DIF *not* phosphorylated)   
		u_AC_dim          u_AC_AC_dim       #"undimerization" of AC RAF heterodimers in the cytoplasm  (DIF *not* phosphorylated)   
		u_AA_dim          u_AC_AC_dim       #"undimerization" of AC RAF homodimers in the cytoplasm  (DIF *not* phosphorylated)           

	u_AC_AC_dim_fast      u_RR_dim_fast     #"undimerization" of C/A RAF dimer in the cytoplasm (DIF *phosphorylated*)            
		u_CC_dim_fast     u_AC_AC_dim_fast  #"undimerization" of CC RAF homodimers dimer in the cytoplasm (DIF *phosphorylated*)            
		u_AC_dim_fast     u_AC_AC_dim_fast  #"undimerization" of AC RAF heterodimers dimer in the cytoplasm (DIF *phosphorylated*)            
		u_AA_dim_fast     u_AC_AC_dim_fast  #"undimerization" of AA RAF homodimers dimer in the cytoplasm (DIF *phosphorylated*)            
                                            
	u_G_AC_AC_dim_fast    u_GRR_dim_fast      #"undimerization" of C/A RAF homo and heterodimers on RAS platform (DIF *phosphorylated*)                     
		u_GCC_dim_fast    u_G_AC_AC_dim_fast  #"undimerization" of CC RAF homodimers on RAS platform (DIF *phosphorylated*)                     
		u_GAC_dim_fast    u_G_AC_AC_dim_fast  #"undimerization" of AC RAF heterodimers on RAS platform (DIF *phosphorylated*)                     
		u_GAA_dim_fast    u_G_AC_AC_dim_fast  #"undimerization" of AA RAF homodimers on RAS platform (DIF *phosphorylated*)                     

	u_GBB_dim             u_GRR_dim_fast/f_nfDIM
	
	u_GB_AC_dim           u_GRR_dim_fast/f_nfDIM
		u_GBC_dim         u_GB_AC_dim
		u_GBA_dim         u_GB_AC_dim
	
	u_G_AC_AC_dim         u_GRR_dim_fast/f_nfDIM
		u_GCC_dim         u_G_AC_AC_dim
		u_GAC_dim         u_G_AC_AC_dim
		u_GAA_dim         u_G_AC_AC_dim
 
#******************************************************************************************************************************** 
      
	  p_NtA_dim_AC       1e-1          #Phosphorylation of the C/ARAF NtA domain (on RAS)
	  	  p_C_S338_dim   p_NtA_dim_AC  #CRAF RAS-induced phosphorylation on Ser338 (in the NtA motif) (first-order)
		  p_A_S299_dim   p_NtA_dim_AC  #ARAF RAS-induced phosphorylation on Ser299 (in the NtA motif) (first-order)
                                             	  	  
	  q_NtA_cyt_AC       1e-1          #Dephosphorylation of the C/ARAF NtA domain 
		  q_C_S338p_cyt  q_NtA_cyt_AC  #dephosphorylation on Ser338 (in the NtA motif) (first-order)
		  q_A_S299p_cyt  q_NtA_cyt_AC  #ARAF dephosphorylation on Ser299 (in the NtA motif) (first-order)	
		  	  	  	  	  	    
  # -- MEK and ERK activation -------------------------------------------------

  p_RM			  1e-5     #GENERIC phosphorylation of MEK1/2 on AL (activation loop) by RAF kinases 

	  p_RM_B      p_RM     #Phosphorylation of MEK1/2 on AL (activation loop) by BRAF 
	  p_RM_AC     p_RM     #Phosphorylation of MEK1/2 on AL (activation loop) by A/CRAF 
		  p_RM_A  p_RM_AC  #Phosphorylation of MEK1/2 on AL (activation loop) by CRAF 
		  p_RM_C  p_RM_AC  #Phosphorylation of MEK1/2 on AL (activation loop) by ARAF 
  
  f_M2E           5            #MEK2/MEK1 catalytic activity ratio  
  p_M1E           5e-7         #phosphorylation of ERK on AL by MEK1
  p_M2E           p_M1E*f_M2E  #phosphorylation of ERK on AL by MEK2

  q_al_MEK        3e-3   #dephosphorylation of MEK activation loop sites (pseudo-first-order) 
  q_al_ERK        1e-2   #dephosphorylation of ERK activation loop sites (pseudo-first-order)
  
  q_MP            1e+2   #MEK dephosphorylation at activation site after negative feedback phosphorylation by ERK (first-order)
                          
end parameters

begin molecule types

  EGFR(egf~I~A,sos)
  SOS(egfr,rem,S~P0~P1~P2~P3~P4)
  RAS(sos,dim,raf,nt~GDP~GTP)
  RasGAP(ras)
  RAF(iso~C~B~A,ras,N_ftt~P0~P1,dif~P0~P1,NtA~P0~P1,C_ftt~P0~P1)                       
  MEK(iso~mek1~mek2,dim,NFS~P0~P1,al~P0~P1~P2)
  ERK(al~P0~P1~P2)
  FTT(iso~A~B,raf,dim)                                                                 

end molecule types


begin seed species

  EGFR(egf~I,sos)                                EGFR_tot_f
  SOS(egfr,rem,S~P0)                             SOS_tot
  RAS(sos,dim,raf,nt~GDP)                        RAS_tot_f
  RasGAP(ras)                                    RasGAP_tot_f
  RAF(iso~A,ras,N_ftt~P0,dif~P0,NtA~P0,C_ftt~P0) ARAF_tot
  RAF(iso~C,ras,N_ftt~P0,dif~P0,NtA~P0,C_ftt~P0) CRAF_tot
  RAF(iso~B,ras,N_ftt~P0,dif~P0,NtA~P1,C_ftt~P1) BRAF_tot                  
  MEK(iso~mek1,dim,NFS~P0,al~P0)                 MEK_tot*f_M1              
  MEK(iso~mek2,dim,NFS~P0,al~P0)                 MEK_tot*(1-f_M1)           
  ERK(al~P0)                                     ERK_tot
  FTT(iso~A,raf,dim!9).FTT(iso~A,raf,dim!9)      FTT_tot                   

end seed species


begin reaction rules
  
  # ===== Processes relevant to the unstimulated cell quiescent state ==========
    
  # +++ BRAF +++++++++++++++++++++++++++++++++++++++++++++++++++++++++++++++++++
  # (DE)PHOSPHORYLATION OF THE N_TERMINAL 14-3-3 BINDING SITE (FB)-------------
   
  	# (B)(+) phosphorylation of cytoplasmic BRAF at S365 (BRAF secondary 14-3-3 binding site); only when 14-3-3 not bound to this site

  		RAF(iso~B,ras,N_ftt~P0,dif) -> \
  		RAF(iso~B,ras,N_ftt~P1,dif)  p_B_S365  
  
  	# (B)(-) dephosphorylation of cytoplasmic BRAF pS365 (BRAF secondary 14-3-3 binding site); only when 14-3-3 not bound

  		RAF(iso~B,ras,N_ftt~P1) -> \
  		RAF(iso~B,ras,N_ftt~P0)  q_B_S365p
  
  # RAF BINDIND AND DISSOCIATION WITH C-TERMINAL FTT BINDING SITE (N_ftt)  
  	# (B) BRAF & free 14-3-3 binding at S729 

  		RAF(iso~B,N_ftt,C_ftt~P1) + FTT(raf,dim!9).FTT(iso~A,raf,dim!9) -> \
  		RAF(iso~B,N_ftt,C_ftt~P1!5).FTT(raf,dim!9).FTT(iso~A,raf!5,dim!9)   b_FB_S729p 
  
  	# (B) BRAF--14-3-3 dissociation at S729

  		RAF(iso~B,C_ftt!5).FTT(raf,dim!9).FTT(raf!5,dim!9) -> \
  		RAF(iso~B,C_ftt) + FTT(raf,dim!9).FTT(raf,dim!9)    u_FB_S729p
  
  #BRAF (DE)CROSSLINKING (C-->N) - 14-3-3 BOUND TO N_FTT ----------------------------------------------   
  	# (B) BRAF & 14-3-3 binding  (BRAF crosslinking from C-terminus to N-terminus) (NtA~P0)

  		RAF(iso~B,ras,N_ftt~P1,dif,C_ftt!5,NtA~P0).FTT(iso~A,raf,dim!9).FTT(raf!5,dim!9) -> \
  		RAF(iso~B,ras,N_ftt~P1!4,dif,C_ftt!5,NtA~P0).FTT(iso~A,raf!4,dim!9).FTT(raf!5,dim!9) b_FB_CN_intra_P0
  
  	# (B) BRAF & 14-3-3 binding  (BRAF crosslinking from C-terminus to N-terminus) (NtA~P1)

  		RAF(iso~B,ras,N_ftt~P1,dif,C_ftt!5,NtA~P1).FTT(iso~A,raf,dim!9).FTT(raf!5,dim!9) -> \
 		RAF(iso~B,ras,N_ftt~P1!4,dif,C_ftt!5,NtA~P1).FTT(iso~A,raf!4,dim!9).FTT(raf!5,dim!9) b_FB_CN_intra_P1  
  
  	# (B) BRAF--14-3-3 decrosslinking (from N-terminus)

  		RAF(iso~B,N_ftt~P1!4,C_ftt!5).FTT(raf!4,dim!9).FTT(raf!5,dim!9) -> \
  		RAF(iso~B,N_ftt~P1,C_ftt!5).FTT(raf,dim!9).FTT(raf!5,dim!9)       u_FB_NC_intra
  
# +++ C/ARAF +++++++++++++++++++++++++++++++++++++++++++++++++++++++++++++++++++++++

  # (DE)PHOSPHORYLATION OF THE N_TERMINAL 14-3-3 BINDING SITE (FB)------------- 
    
  	# (C) phosphorylation of cytoplasmic CRAF at S259 (CRAF primary 14-3-3 binding site); only when 14-3-3 not bound (to this site)

  		RAF(iso~C,ras,N_ftt~P0,dif) -> \
  		RAF(iso~C,ras,N_ftt~P1,dif)  p_C_S259
  	
  	# (A) phosphorylation of cytoplasmic ARAF at S214 (CRAF primary 14-3-3 binding site); only when 14-3-3 not bound (to this site)
  
  		RAF(iso~A,ras,N_ftt~P0,dif) -> \
  		RAF(iso~A,ras,N_ftt~P1,dif)  p_A_S214 
  
  	# (C) dephosphorylation of cytoplasmic CRAF pS259 (CRAF primary 14-3-3 binding site); only when 14-3-3 not bound
  
  		RAF(iso~C,ras,N_ftt~P1) -> \
  		RAF(iso~C,ras,N_ftt~P0)  q_C_S259p
  
  	# (A) dephosphorylation of cytoplasmic ARAF pS214 (ARAF primary 14-3-3 binding site); only when 14-3-3 not bound
  
 	 	RAF(iso~A,ras,N_ftt~P1) -> \
 	 	RAF(iso~A,ras,N_ftt~P0)  q_A_S214p
  		
  # (DE)PHOSPHORYLATION OF THE C-TERMINAL 14-3-3 BINDING SITE (FC)
 
	#(C) monomeric CRAF auto-phosphorylation at S621 (secondary 14-3-3 binding site); 

		RAF(iso~C,dif,C_ftt~P0) -> \
		RAF(iso~C,dif,C_ftt~P1)  p_C_S621
  
  	#(A) monomeric ARAF auto-phosphorylation at S582 (secondary 14-3-3 binding site); 

 	 	RAF(iso~A,dif,C_ftt~P0) -> \
 	     	RAF(iso~A,dif,C_ftt~P1)  p_A_S582
  			
 	#(C) (+) auto-phosphorylation of CRAF at S621 within dimer (secondary 14-3-3 binding site);

  		RAF(iso~C,dif!+,C_ftt~P0) -> \
  		RAF(iso~C,dif!+,C_ftt~P1)  p_C_S621_dim
  
  	#(A) (+) auto-phosphorylation of ARAF at S582 within dimer (secondary 14-3-3 binding site);

  		RAF(iso~A,dif!+,C_ftt~P0) -> \
  		RAF(iso~A,dif!+,C_ftt~P1)  p_A_S582_dim
    
  	#(A) (-) dephosphorylation of CRAF at pS621 (secondary 14-3-3 binding site)

  		RAF(iso~C,C_ftt~P1) -> \
  		RAF(iso~C,C_ftt~P0)  q_C_S621p
  
  	#(C) (-) dephosphorylation of at ARAF pS582 (secondary 14-3-3 binding site)

  		RAF(iso~A,C_ftt~P1) -> \
  		RAF(iso~A,C_ftt~P0)  q_A_S582p
  
  #-------------------------------------------------------------------------------------------------
  #(DE)PHOSPHORYLATION OF THE NTA DOMAIN (NtA)   
 
 	#(C) (+) CRAF S338 (NtA motif) phosphorylation on RAS (only in dimer)

  		RAF(iso~C,ras!+,dif!+,NtA~P0) -> \
  		RAF(iso~C,ras!+,dif!+,NtA~P1)  p_C_S338_dim
  
  	#(A) (+) ARAF S299 (NtA motif) phosphorylation on RAS (only in dimer)

  		RAF(iso~A,ras!+,dif!+,NtA~P0) -> \
  		RAF(iso~A,ras!+,dif!+,NtA~P1)  p_A_S299_dim
      
  	#(C) (-) dephosphorylation of CRAF at pS338(NtA motif) 

  		RAF(iso~C,ras,dif,NtA~P1) -> \
  		RAF(iso~C,ras,dif,NtA~P0)  q_C_S338p_cyt
  
  	#(A) (-) dephosphorylation of ARAF at pS299 (NtA motif) 

  		RAF(iso~A,ras,dif,NtA~P1) -> \
  		RAF(iso~A,ras,dif,NtA~P0)  q_A_S299p_cyt
  
  # --- RAF & 14-3-3 INTERACTIONS----------------------------------------------------------
  #RAF BINDING AND DISSOCIATION WITH N-TERMINAL FTT BINDING SITE (N_ftt)------------------------------------  

	#(C) CRAF & 14-3-3 binding at S259 (step 1a), CRAF is monomeric
	
		RAF(iso~C,ras,N_ftt~P1,C_ftt,dif) + FTT(iso~A,raf,dim!9).FTT(raf,dim!9) -> \
		RAF(iso~C,ras,N_ftt~P1!4,C_ftt,dif).FTT(iso~A,raf!4,dim!9).FTT(raf,dim!9)  b_FC_S259p

  	#(A) ARAF & 14-3-3 binding at S214 (step 1a), ARAF is monomeric
  	
  		RAF(iso~A,ras,N_ftt~P1,C_ftt,dif) + FTT(raf,dim!9).FTT(raf,dim!9) -> \
  		RAF(iso~A,ras,N_ftt~P1!4,C_ftt,dif).FTT(raf!4,dim!9).FTT(raf,dim!9) b_FA_S214p
      		
  	#(C) CRAF--14-3-3 dissociation from S259p (rev. step 1a)
  	
  		RAF(iso~C,N_ftt!4).FTT(raf!4,dim!9).FTT(raf,dim!9) -> \
  		RAF(iso~C,N_ftt) + FTT(raf,dim!9).FTT(raf,dim!9)    u_FC_S259p 

  	#(A) ARAF--14-3-3 dissociation from S214p (rev. step 1a)
  	
  		RAF(iso~A,N_ftt!4).FTT(raf!4,dim!9).FTT(raf,dim!9) -> \
  		RAF(iso~A,N_ftt) + FTT(raf,dim!9).FTT(raf,dim!9)    u_FA_S214p 
  		  
  #+++ RAF INTRAMOLECULAR (DE)CROSSLINKING BY 14-3-3 +++++++++++++++++++++++++++++++++++++++++++++++++++++++++ 
  # -------RAF (DE)CROSSLINKING (N-->C) - 14-3-3 BOUND TO N_FTT ----------------------------------------------------    
  #(C/A) C/ARAF crosslinking by 14-3-3 from N-terminus to C-terminus (NtA~P0)
  #NtA~P1 prevents binding, i.e., keeps A/CRAF open
  
  	#(C)  CRAF crosslinking from N_ftt to  C_ftt

  	 	RAF(iso~C,N_ftt~P1!4,C_ftt~P1,NtA~P0).FTT(raf!4,dim!9).FTT(iso~A,raf,dim!9) -> \
  		RAF(iso~C,N_ftt~P1!4,C_ftt~P1!5,NtA~P0).FTT(raf!4,dim!9).FTT(iso~A,raf!5,dim!9)  b_FC_NC_intra_P0

  	#(A) ARAF crosslinking from N_ftt to C_ftt

  		RAF(iso~A,N_ftt~P1!4,C_ftt~P1,NtA~P0).FTT(raf!4,dim!9).FTT(iso~A,raf,dim!9) -> \
  		RAF(iso~A,N_ftt~P1!4,C_ftt~P1!5,NtA~P0).FTT(raf!4,dim!9).FTT(iso~A,raf!5,dim!9)  b_FA_NC_intra_P0
		
  #(C/A) C/ARAF decrosslinkimg 14-3-3 from N-terminus to C-terminus

  		#(C) CRAF decrosslinking from C_ftt to N_ftt (ring opening)

  		RAF(iso~C,N_ftt!4,C_ftt!5).FTT(raf!4,dim!9).FTT(raf!5,dim!9) -> \
  		RAF(iso~C,N_ftt!4,C_ftt).FTT(raf!4,dim!9).FTT(raf,dim!9)      u_FC_CN_intra

                #(A) ARAF decrosslinking from C_ftt to _N_ftt (ring opening)

  		RAF(iso~A,N_ftt!4,C_ftt!5).FTT(raf!4,dim!9).FTT(raf!5,dim!9) -> \
  		RAF(iso~A,N_ftt!4,C_ftt).FTT(raf!4,dim!9).FTT(raf,dim!9)      u_FA_CN_intra
   		     
  # ++++++++++ MEK DIMERIZATION +++++++++++++++++++++++++++++++++++++++++++++++++++++++++++++++++++++++++++
  
  		MEK(iso~mek1,dim) + MEK(iso~mek1,dim) <-> MEK(iso~mek1,dim!1).MEK(iso~mek1,dim!1)  b_MEK11,u_MEK11
  		MEK(iso~mek2,dim) + MEK(iso~mek2,dim) <-> MEK(iso~mek2,dim!1).MEK(iso~mek2,dim!1)  b_MEK22,u_MEK22
  		MEK(iso~mek1,dim) + MEK(iso~mek2,dim) <-> MEK(iso~mek1,dim!1).MEK(iso~mek2,dim!1)  b_MEK12,u_MEK12
  
  # ++++++++++++++++++++++++++++++++++++++++++++++++++++++++++++++++++++++++++++++++++++++++++++++++++++++++
  
  # ===== Processes relevant to signal transduction in a stimulated cell =======
  
  # --- [1] EGFR and RAS activation --------------------------------------------
  
  	# -- Receptor activity: 
  	# (signal+/signal-) EGFR & EGF binding/dissociation
  	#
  		EGFR(egf~I) <-> EGFR(egf~A)  a_EGFR,i_EGFR
  
  	# Active EGFR--SOS binding/unbinding:
  	
  		EGFR(egf~A,sos) + SOS(rem,egfr,S~P0) <-> \
  		EGFR(egf~A,sos!1).SOS(rem,egfr!1,S~P0) b1,u1a

	  # Inactive EGFR--SOS unbinding:

  		EGFR(egf~I,sos!1).SOS(rem,egfr!1) -> \
  		EGFR(egf~I,sos) + SOS(rem,egfr)   u1b
    
  	# -- SOS interactions with RAS:
  	# SOS--inactive RAS binding/unbinding => moderate allosteric upregulation
  	# of SOS's GEF activity:

  		SOS(rem,egfr!+) + RAS(sos,dim,raf,nt~GDP) <-> \
  		SOS(rem!1,egfr!+).RAS(sos!1,dim,raf,nt~GDP) b2a_f,u2a
 
 	 # SOS--active RAS binding/unbinding => strong allosteric upregulation of 
	 # SOS's GEF activity:
  
  		SOS(rem,egfr!+) + RAS(sos,dim,raf,nt~GTP) <-> \
  		SOS(rem!1,egfr!+).RAS(sos!1,dim,raf,nt~GTP) b2b,u2b
  
  	# SOS complexed with inactive RAS (and thus allosterically moderately upregulated)
  	# helps another RAS with nucleotide exchange:

  		SOS(rem!1,egfr!+).RAS(sos!1,dim,raf,nt~GDP) + RAS(sos,dim,raf,nt~GDP) -> \
  		SOS(rem!1,egfr!+).RAS(sos!1,dim,raf,nt~GDP) + RAS(sos,dim,raf,nt~GTP) k2a_f
  
  	# SOS complexed with active RAS (and thus allosterically strongly upregulated) 
  	# helps another RAS with nucleotide exchange:
 
  		SOS(rem!1,egfr!+).RAS(sos!1,dim,raf,nt~GTP) + RAS(sos,dim,raf,nt~GDP) -> \
  		SOS(rem!1,egfr!+).RAS(sos!1,dim,raf,nt~GTP) + RAS(sos,dim,raf,nt~GTP) k2b

  # -- RasGAP & RAS interactions:
  
  #  Catalytic activation of G-protein => inhibition of signaling.
  #  Michaelis--Menten-like kinetics introduces nonlinearity.
  #  (This is not exactly M--M, as the active complex cannot dissociate
  #  until the substrate is transformed.)
    
  		RasGAP(ras) + RAS(sos,dim,raf,nt~GTP) -> \
  		RasGAP(ras!1).RAS(sos,dim,raf,nt~GTP!1) b3_f
   
  		RasGAP(ras!1).RAS(sos,nt~GTP!1) -> \
  		RasGAP(ras!1).RAS(sos,nt~GDP!1) k3
  
  		RasGAP(ras!1).RAS(sos,nt~GDP!1) -> \
  		RasGAP(ras) + RAS(sos,nt~GDP)   u3
  
  	# -- RAS_GTP homodimerization                                   
  		RAS(sos,dim,raf,nt~GTP) + RAS(sos,dim,raf,nt~GTP) <-> \
  		RAS(sos,dim!8,raf,nt~GTP).RAS(sos,dim!8,raf,nt~GTP)   b4_f,u4
  
  	#--- [2] RAS--RAF BINDING/DISSOCIATION ------------------------------------------------------------------  
 
  	#(B) (+) active RAS dimer & BRAF binding 

  		RAS(sos,nt~GTP,dim!8,raf).RAS(sos,nt~GTP,dim!8) + RAF(iso~B,ras,N_ftt~P0,dif) -> \
  		RAS(sos,nt~GTP,dim!8,raf!2).RAS(sos,nt~GTP,dim!8).RAF(iso~B,ras!2,N_ftt~P0,dif)  b_GB
  
	  #(B) (+) active RAS dimer & BRAF binding
	  # RAS binding leads to immediate dephosphorylation at N-terminus

		RAS(sos,nt~GTP,dim!8,raf).RAS(sos,nt~GTP,dim!8) + RAF(iso~B,ras,N_ftt~P1,dif) -> \
		RAS(sos,nt~GTP,dim!8,raf!2).RAS(sos,nt~GTP,dim!8).RAF(iso~B,ras!2,N_ftt~P0,dif)  b_GB   
   
	  #(B)  (+) active RAS dimer & BRAF--BRAF dimer binding
	
		RAS(sos,nt~GTP,dim!8,raf).RAS(sos,nt~GTP,dim!8,raf) + RAF(iso~B,ras,dif!2).RAF(iso~B,ras,dif!2) -> \
		RAS(sos,nt~GTP,dim!8,raf!3).RAS(sos,nt~GTP,dim!8,raf!4).RAF(iso~B,ras!3,dif!2).RAF(iso~B,ras!4,dif!2)  b_GB
  
  	#(B) (-) RAS--BRAF dissociation
  	#(DIF state in BRAF is specified to prevent dissociation of BRAF complexed with CRAF)
  
  		RAS(nt~GTP,raf!1).RAF(iso~B,ras!1,dif) -> \
  		RAS(nt~GTP,raf) + RAF(iso~B,ras,dif)    u_GB_GTP
  
  	#(C/A) (+) active RAS dimer & CRAF/ARAF binding  (CRAF/ARAF-N_ftt is 14-3-3-free)
  	#RAS binding leads to immediate dephosphorylation at N-terminus 
  
        	#(C) (+) active RAS dimer & CRAF binding  (CRAF-N_ftt is 14-3-3-free)
  	
  		RAS(sos,nt~GTP,dim!8,raf).RAS(sos,nt~GTP,dim!8) + RAF(iso~C,ras,dif,N_ftt~P0,C_ftt) -> \
  		RAS(sos,nt~GTP,dim!8,raf!2).RAS(sos,nt~GTP,dim!8).RAF(iso~C,ras!2,dif,N_ftt~P0,C_ftt) b_GC 

        	#(A) (+) active RAS dimer & ARAF binding  (ARAF-N_ftt is 14-3-3-free)
  	
  		RAS(sos,nt~GTP,dim!8,raf).RAS(sos,nt~GTP,dim!8) + RAF(iso~A,ras,dif,N_ftt~P0,C_ftt) -> \
  		RAS(sos,nt~GTP,dim!8,raf!2).RAS(sos,nt~GTP,dim!8).RAF(iso~A,ras!2,dif,N_ftt~P0,C_ftt) b_GA 
  
  #(C/A) (+) active RAS dimer & CRAF/ARAF binding  (CRAF/ARAF-N_ftt is 14-3-3-free)
  #RAS binding leads to immediate dephosphorylation at N-terminus 

        #(C) (+) active RAS dimer & CRAF binding  (CRAF-N_ftt is 14-3-3-free AND phosphorylated)

  		RAS(sos,nt~GTP,dim!8,raf).RAS(sos,nt~GTP,dim!8) + RAF(iso~C,ras,dif,N_ftt~P1,C_ftt) -> \
  		RAS(sos,nt~GTP,dim!8,raf!2).RAS(sos,nt~GTP,dim!8).RAF(iso~C,ras!2,dif,N_ftt~P0,C_ftt) b_GC    

        #(A) (+) active RAS dimer & CRAF binding  (CRAF-N_ftt is 14-3-3-free AND phosphorylated)

  		RAS(sos,nt~GTP,dim!8,raf).RAS(sos,nt~GTP,dim!8) + RAF(iso~A,ras,dif,N_ftt~P1,C_ftt) -> \
  		RAS(sos,nt~GTP,dim!8,raf!2).RAS(sos,nt~GTP,dim!8).RAF(iso~A,ras!2,dif,N_ftt~P0,C_ftt) b_GA  
  
  #(C/A) (+) active RAS dimer & BRAF--CRAF(ARAF) dimer binding
  #RAS binding leads to immediate dephosphorylation at N-terminus   

	#(C) (+) active RAS dimer & BRAF--CRAF dimer binding
	
  		RAS(sos,nt~GTP,dim!8,raf).RAS(sos,nt~GTP,dim!8,raf)  +  RAF(iso~B,ras,dif!2).RAF(iso~C,ras,dif!2) -> \
  		RAS(sos,nt~GTP,dim!8,raf!3).RAS(sos,nt~GTP,dim!8,raf!4).RAF(iso~B,ras!3,dif!2).RAF(iso~C,ras!4,dif!2)  (b_GB+b_GC)/2

  	#(A) (+) active RAS dimer & BRAF--ARAF dimer binding  
  	
  		RAS(sos,nt~GTP,dim!8,raf).RAS(sos,nt~GTP,dim!8,raf)  +  RAF(iso~B,ras,dif!2).RAF(iso~A,ras,dif!2) -> \
  		RAS(sos,nt~GTP,dim!8,raf!3).RAS(sos,nt~GTP,dim!8,raf!4).RAF(iso~B,ras!3,dif!2).RAF(iso~A,ras!4,dif!2)  (b_GB+b_GA)/2

  #(C/A) (+) active RAS dimer & CRAF(ARAF) homo- and heterodimer binding
  
 		#(CC) (+) active RAS dimer & CRAF homodimer binding
  	
  		RAS(sos,nt~GTP,dim!8,raf).RAS(sos,nt~GTP,dim!8,raf)  +  RAF(iso~C,ras,dif!2).RAF(iso~C,ras,dif!2) -> \          
		RAS(sos,nt~GTP,dim!8,raf!3).RAS(sos,nt~GTP,dim!8,raf!4).RAF(iso~C,ras!3,dif!2).RAF(iso~C,ras!4,dif!2)  b_GC          

  		#(AC) (+) active RAS dimer & ARAF--CRAF heterodimer binding
  	
  		RAS(sos,nt~GTP,dim!8,raf).RAS(sos,nt~GTP,dim!8,raf)  +  RAF(iso~A,ras,dif!2).RAF(iso~C,ras,dif!2) -> \          
  		RAS(sos,nt~GTP,dim!8,raf!3).RAS(sos,nt~GTP,dim!8,raf!4).RAF(iso~A,ras!3,dif!2).RAF(iso~C,ras!4,dif!2)  (b_GA+b_GC)/2          

  		#(AA) (+) active RAS dimer & ARAF homodimer binding
  	
  		RAS(sos,nt~GTP,dim!8,raf).RAS(sos,nt~GTP,dim!8,raf)  +  RAF(iso~A,ras,dif!2).RAF(iso~A,ras,dif!2) -> \          
  		RAS(sos,nt~GTP,dim!8,raf!3).RAS(sos,nt~GTP,dim!8,raf!4).RAF(iso~A,ras!3,dif!2).RAF(iso~A,ras!4,dif!2)  b_GA        
  
  #(C/A) (-) RAS--CRAF(ARAF) dissociation
  		
  	#(C) (-) RAS--CRAF dissociation 
  	
  		RAS(nt~GTP,raf!1).RAF(iso~C,ras!1,dif,N_ftt,C_ftt) -> \
  		RAS(nt~GTP,raf) + RAF(iso~C,ras,dif,N_ftt,C_ftt)    u_GC_GTP
  		
  	#(A) (-) RAS--ARAF dissociation 
  	
  		RAS(nt~GTP,raf!1).RAF(iso~A,ras!1,dif,N_ftt,C_ftt) -> \
  		RAS(nt~GTP,raf) + RAF(iso~A,ras,dif,N_ftt,C_ftt)    u_GA_GTP
  
  #(C/A) (-) RAS dimer--{BRAF--CRAF/ARAF} dissociation
 
  	#(C) (-) RAS dimer--{BRAF--CRAF} dissociation
  	
  		RAS(sos,nt~GTP,dim!8,raf!2).RAS(sos,nt~GTP,dim!8,raf!3).RAF(iso~B,ras!3,dif!4).RAF(iso~C,ras!2,dif!4) -> \
  		RAS(sos,nt~GTP,dim!8,raf).RAS(sos,nt~GTP,dim!8,raf) + RAF(iso~B,ras,dif!4).RAF(iso~C,ras,dif!4)   u_GBC_dim_GTP

  	#(A) (-) RAS dimer--{BRAF--ARAF} dissociation
  	
  		RAS(sos,nt~GTP,dim!8,raf!2).RAS(sos,nt~GTP,dim!8,raf!3).RAF(iso~B,ras!3,dif!4).RAF(iso~A,ras!2,dif!4) -> \
  		RAS(sos,nt~GTP,dim!8,raf).RAS(sos,nt~GTP,dim!8,raf) + RAF(iso~B,ras,dif!4).RAF(iso~A,ras,dif!4)   u_GBA_dim_GTP

  	#(B) (-) RAS dimer--{BRAF--BRAF} dissociation
  	
  		RAS(sos,nt~GTP,dim!8,raf!2).RAS(sos,nt~GTP,dim!8,raf!3).RAF(iso~B,ras!3,dif!4).RAF(iso~B,ras!2,dif!4) -> \
  		RAS(sos,nt~GTP,dim!8,raf).RAS(sos,nt~GTP,dim!8,raf) + RAF(iso~B,ras,dif!4).RAF(iso~B,ras,dif!4)   u_GBB_dim_GTP
  

  #(C/A) (-) RAS dimer--{A/CRAF--A/CRAF} dissociation

  	#(CC) (-) RAS dimer--{CRAF--CRAF} dissociation
  	
  		RAS(sos,nt~GTP,dim!8,raf!2).RAS(sos,nt~GTP,dim!8,raf!3).RAF(iso~C,ras!3,dif!4).RAF(iso~C,ras!2,dif!4) -> \
  		RAS(sos,nt~GTP,dim!8,raf).RAS(sos,nt~GTP,dim!8,raf) + RAF(iso~C,ras,dif!4).RAF(iso~C,ras,dif!4)   u_GCC_dim_GTP

  	#(AC) (-) RAS dimer--{ARAF--CRAF} dissociation
  	
  		RAS(sos,nt~GTP,dim!8,raf!2).RAS(sos,nt~GTP,dim!8,raf!3).RAF(iso~A,ras!3,dif!4).RAF(iso~C,ras!2,dif!4) -> \
  		RAS(sos,nt~GTP,dim!8,raf).RAS(sos,nt~GTP,dim!8,raf) + RAF(iso~A,ras,dif!4).RAF(iso~C,ras,dif!4)   u_GAC_dim_GTP

  	#(AA) (-) RAS dimer--{ARAF--ARAF} dissociation
  	
  		RAS(sos,nt~GTP,dim!8,raf!2).RAS(sos,nt~GTP,dim!8,raf!3).RAF(iso~A,ras!3,dif!4).RAF(iso~A,ras!2,dif!4) -> \
  		RAS(sos,nt~GTP,dim!8,raf).RAS(sos,nt~GTP,dim!8,raf) + RAF(iso~A,ras,dif!4).RAF(iso~A,ras,dif!4)   u_GAA_dim_GTP
  
   
  # --- [3] RAF--RAF dimerization, RAF activation -------------------------------------------------------------
  # +++ DIMERS ON RAS PLATFORMS++++++++++++++++++++++++++++++++++++++++++++++++++++++++++++++++++++++++++++++++
 
  ## (+) RAFs homo- and heterodimerizaton on RAS platform
  
  	#(B) {BRAF--BRAF} homodimerization on RAS
  
  		RAS(sos,nt~GTP,dim!8,raf!2).RAS(sos,nt~GTP,dim!8,raf!3).RAF(iso~B,ras!2,dif~P0).RAF(iso~B,ras!3,dif~P0) -> \
  		RAS(sos,nt~GTP,dim!8,raf!2).RAS(sos,nt~GTP,dim!8,raf!3).RAF(iso~B,ras!2,dif~P0!7).RAF(iso~B,ras!3,dif~P0!7) b_GBB_dim
 
  #(C/A) {BRAF--C/ARAF} heterodimerization on RAS
 
  	#(C) {BRAF--CRAF} heterodimerization on RAS

  		RAS(sos,nt~GTP,dim!8,raf!2).RAS(sos,nt~GTP,dim!8,raf!3).RAF(iso~B,ras!2,dif~P0).RAF(iso~C,ras!3,dif~P0) -> \
  		RAS(sos,nt~GTP,dim!8,raf!2).RAS(sos,nt~GTP,dim!8,raf!3).RAF(iso~B,ras!2,dif~P0!7).RAF(iso~C,ras!3,dif~P0!7) b_GBC_dim  
  
  	#(A) {BRAF--ARAF} heterodimerization on RAS  

  		RAS(sos,nt~GTP,dim!8,raf!2).RAS(sos,nt~GTP,dim!8,raf!3).RAF(iso~B,ras!2,dif~P0).RAF(iso~A,ras!3,dif~P0) -> \
  		RAS(sos,nt~GTP,dim!8,raf!2).RAS(sos,nt~GTP,dim!8,raf!3).RAF(iso~B,ras!2,dif~P0!7).RAF(iso~A,ras!3,dif~P0!7) b_GBA_dim  
 
  #(C/A) {C/ARAF--C/ARAF} homo- and heterodimerization on RAS

  	#(CC) {CRAF--CRAF} homodimerization on RAS
  		
  		RAS(sos,nt~GTP,dim!8,raf!2).RAS(sos,nt~GTP,dim!8,raf!3).RAF(iso~C,ras!2,dif~P0).RAF(iso~C,ras!3,dif~P0) -> \
  		RAS(sos,nt~GTP,dim!8,raf!2).RAS(sos,nt~GTP,dim!8,raf!3).RAF(iso~C,ras!2,dif~P0!7).RAF(iso~C,ras!3,dif~P0!7) b_GCC_dim

  	#(AC) {ARAF--CRAF} heterodimerization on RAS
  		
  		RAS(sos,nt~GTP,dim!8,raf!2).RAS(sos,nt~GTP,dim!8,raf!3).RAF(iso~A,ras!2,dif~P0).RAF(iso~C,ras!3,dif~P0) -> \
  		RAS(sos,nt~GTP,dim!8,raf!2).RAS(sos,nt~GTP,dim!8,raf!3).RAF(iso~A,ras!2,dif~P0!7).RAF(iso~C,ras!3,dif~P0!7) b_GAC_dim

  	#(AA) {ARAF--ARAF} homodimerization on RAS
  		
  		RAS(sos,nt~GTP,dim!8,raf!2).RAS(sos,nt~GTP,dim!8,raf!3).RAF(iso~A,ras!2,dif~P0).RAF(iso~A,ras!3,dif~P0) -> \
  		RAS(sos,nt~GTP,dim!8,raf!2).RAS(sos,nt~GTP,dim!8,raf!3).RAF(iso~A,ras!2,dif~P0!7).RAF(iso~A,ras!3,dif~P0!7) b_GAA_dim
    
# (-) RAF dimers "undimerization" on RAS platform due to negative feedback phosphorylation on DIF
# (B) {BRAF--BRAF} dissociation on RAS platform due to negative feedback phosphorylation on DIF

	  RAS(sos,nt~GTP,dim!8,raf!2).RAS(sos,nt~GTP,dim!8,raf!3).RAF(iso~B,ras!2,dif~P1!7).RAF(iso~B,ras!3,dif~P1!7) -> \
	  RAS(sos,nt~GTP,dim!8,raf!2).RAS(sos,nt~GTP,dim!8,raf!3).RAF(iso~B,ras!2,dif~P1).RAF(iso~B,ras!3,dif~P1)     u_GBB_dim_fast  exclude_reactants(1,RAF(iso~B,C_ftt!5,dif!8).RAF(iso~B,C_ftt!6,dif!8).FTT(raf!5,dim!9).FTT(raf!6,dim!9)) 

  #(C/A) {BRAF--C/ARAF} dissociation on RAS platform due to negative feedback phosphorylation on DIF
  
	#(C) {BRAF--CRAF} dissociation (negative feedback) 
  		
  		RAS(sos,nt~GTP,dim!8,raf!2).RAS(sos,nt~GTP,dim!8,raf!3).RAF(iso~B,ras!2,dif~P1!7).RAF(iso~C,ras!3,dif~P1!7) -> \
  		RAS(sos,nt~GTP,dim!8,raf!2).RAS(sos,nt~GTP,dim!8,raf!3).RAF(iso~B,ras!2,dif~P1).RAF(iso~C,ras!3,dif~P1)     u_GBC_dim_fast  exclude_reactants(1,RAF(iso~B,C_ftt!5,dif!8).RAF(iso~C,C_ftt!6,dif!8).FTT(raf!5,dim!9).FTT(raf!6,dim!9))

  	#(A) {BRAF--ARAF} dissociation (negative feedback) 
  		
  		RAS(sos,nt~GTP,dim!8,raf!2).RAS(sos,nt~GTP,dim!8,raf!3).RAF(iso~B,ras!2,dif~P1!7).RAF(iso~A,ras!3,dif~P1!7) -> \
  		RAS(sos,nt~GTP,dim!8,raf!2).RAS(sos,nt~GTP,dim!8,raf!3).RAF(iso~B,ras!2,dif~P1).RAF(iso~A,ras!3,dif~P1)     u_GBA_dim_fast  exclude_reactants(1,RAF(iso~B,C_ftt!5,dif!8).RAF(iso~A,C_ftt!6,dif!8).FTT(raf!5,dim!9).FTT(raf!6,dim!9))

  #(C/A) {C/ARAF--C/ARAF} dissociation on RAS platform due to negative feedback phosphorylation on DIF
  	
  	#(CC)  {CRAF--CRAF} dissociation (NF) 
  		
  		RAS(sos,nt~GTP,dim!8,raf!2).RAS(sos,nt~GTP,dim!8,raf!3).RAF(iso~C,ras!2,dif~P1!7).RAF(iso~C,ras!3,dif~P1!7) -> \
  		RAS(sos,nt~GTP,dim!8,raf!2).RAS(sos,nt~GTP,dim!8,raf!3).RAF(iso~C,ras!2,dif~P1).RAF(iso~C,ras!3,dif~P1)     u_GCC_dim_fast  exclude_reactants(1,RAF(C_ftt!5,dif!8).RAF(C_ftt!6,dif!8).FTT(raf!5,dim!9).FTT(raf!6,dim!9))

  	#(CA) {CRAF--ARAF} dissociation (NF)
  		
  		RAS(sos,nt~GTP,dim!8,raf!2).RAS(sos,nt~GTP,dim!8,raf!3).RAF(iso~A,ras!2,dif~P1!7).RAF(iso~C,ras!3,dif~P1!7) -> \
  		RAS(sos,nt~GTP,dim!8,raf!2).RAS(sos,nt~GTP,dim!8,raf!3).RAF(iso~A,ras!2,dif~P1).RAF(iso~C,ras!3,dif~P1)     u_GAC_dim_fast  exclude_reactants(1,RAF(C_ftt!5,dif!8).RAF(C_ftt!6,dif!8).FTT(raf!5,dim!9).FTT(raf!6,dim!9))

  		#(CC) {ARAF--ARAF} dissociation (NF)
  		
  		RAS(sos,nt~GTP,dim!8,raf!2).RAS(sos,nt~GTP,dim!8,raf!3).RAF(iso~A,ras!2,dif~P1!7).RAF(iso~A,ras!3,dif~P1!7) -> \
  		RAS(sos,nt~GTP,dim!8,raf!2).RAS(sos,nt~GTP,dim!8,raf!3).RAF(iso~A,ras!2,dif~P1).RAF(iso~A,ras!3,dif~P1)     u_GAA_dim_fast  exclude_reactants(1,RAF(C_ftt!5,dif!8).RAF(C_ftt!6,dif!8).FTT(raf!5,dim!9).FTT(raf!6,dim!9))

# +++ DIMERS IN THE CYTOPLASM +++++++++++++++++++++++++++++++++++++++++++++++++++++++++++++++++++++++++++++++++++++++++++

  #(B) (-) {BRAF--BRAF} "undimerization" in the cytoplasm

 	 RAF(iso~B,ras,dif!8).RAF(iso~B,ras,dif!8) -> \
  	RAF(iso~B,ras,dif) + RAF(iso~B,ras,dif)   u_BB_dim    

  #(C/A) (-) {BRAF--C/ARAF} hetordimers "undimerization" in the cytoplasm
  #(C) {BRAF--CRAF} dissociation in the cytoplasm
  
  	RAF(iso~B,ras,dif!8).RAF(iso~C,ras,dif!8) -> \
  	RAF(iso~B,ras,dif) + RAF(iso~C,ras,dif)   u_BC_dim

  #(A) {BRAF--ARAF} dissociation in the cytoplasm

  	RAF(iso~B,ras,dif!8).RAF(iso~A,ras,dif!8) -> \
  	RAF(iso~B,ras,dif) + RAF(iso~A,ras,dif)   u_BA_dim
  		
  #(A/C) (-) {A/CRAF--A/CRAF} "undimerization" in the cytoplasm 
  
        #(CC)
          
  	RAF(iso~C,ras,dif!8).RAF(iso~C,ras,dif!8) -> \
  	RAF(iso~C,ras,dif) + RAF(iso~C,ras,dif)   u_CC_dim
        
        #(AC)
  	
  	RAF(iso~A,ras,dif!8).RAF(iso~C,ras,dif!8) -> \
  	RAF(iso~A,ras,dif) + RAF(iso~C,ras,dif)   u_AC_dim
  
        #(AA)
  	
  	RAF(iso~A,ras,dif!8).RAF(iso~A,ras,dif!8) -> \
  	RAF(iso~A,ras,dif) + RAF(iso~A,ras,dif)   u_AA_dim
  		
  #(B) (-) {BRAF--BRAF} "undimerization" in the cytoplasm due to the negative feedback
  
  	RAF(iso~B,ras,dif~P1!8).RAF(iso~B,ras,dif~P1!8) -> \
  	RAF(iso~B,ras,dif~P1) + RAF(iso~B,ras,dif~P1)   u_BB_dim_fast 
  
  #(C/A) (-) {BRAF--C/ARAF} heterodimers "undimerization" in the cytoplasm due to the negative feedback
	
  	#(C) {BRAF--CRAF} hetordimers "undimerization" in the cytoplasm due to the negative feedback
  	
  	RAF(iso~B,ras,dif~P1!8).RAF(iso~C,ras,dif~P1!8) -> \
  	RAF(iso~B,ras,dif~P1) + RAF(iso~C,ras,dif~P1)   u_BC_dim_fast
  
  	#(A) {BRAF--ARAF} hetordimers "undimerization" in the cytoplasm due to the negative feedback
  	
  	RAF(iso~B,ras,dif~P1!8).RAF(iso~A,ras,dif~P1!8) -> \
  	RAF(iso~B,ras,dif~P1) + RAF(iso~A,ras,dif~P1)   u_BA_dim_fast                                            #3
  
  #(C/A) (-) {BRAF--C/ARAF} "undimerization" in the cytoplasm due to the negative feedback 

        #(CC)
        
  		RAF(iso~C,ras,dif~P1!8).RAF(iso~C,ras,dif~P1!8) -> \
  		RAF(iso~C,ras,dif~P1) + RAF(iso~C,ras,dif~P1)   u_CC_dim_fast
  		
  	#(AC) 
  		RAF(iso~A,ras,dif~P1!8).RAF(iso~C,ras,dif~P1!8) -> \
  		RAF(iso~A,ras,dif~P1) + RAF(iso~C,ras,dif~P1)   u_AC_dim_fast
  		
 	#(AA) 
  		RAF(iso~A,ras,dif~P1!8).RAF(iso~A,ras,dif~P1!8) -> \
  		RAF(iso~A,ras,dif~P1) + RAF(iso~A,ras,dif~P1)   u_AA_dim_fast
  
  # ---RAF STABILIZATION BY 14-3-3-----INTERMOLECULAR (DE)CROSSLINKING----------------------------------------
  # +++INTERMOLECULAR CROSSLINKING++++++++++++++++++++++++++++++++++++++++++++++++++++++++++++++++++++++++++++
  
  #  (+) RAF dimers stabilization by 14-3-3 (cross-linking)
  #(B) Dimer crosslinking to BRAF (from BRAF)

  	RAF(iso~B,C_ftt!5,dif!8).RAF(iso~B,dif!8,C_ftt~P1).FTT(raf!5,dim!9).FTT(iso~A,raf,dim!9) -> \
  	RAF(iso~B,C_ftt!5,dif!8).RAF(iso~B,dif!8,C_ftt~P1!6).FTT(raf!5,dim!9).FTT(iso~A,raf!6,dim!9)  b_FB_inter

  #(C/A) Dimer crosslinking to BRAF from C/ARAF 

	#(C) Dimer crosslinking to BRAF from CRAF
  
  		RAF(iso~B,C_ftt!5,dif!8).RAF(iso~C,dif!8,C_ftt~P1).FTT(raf!5,dim!9).FTT(iso~A,raf,dim!9) -> \
  		RAF(iso~B,C_ftt!5,dif!8).RAF(iso~C,dif!8,C_ftt~P1!6).FTT(raf!5,dim!9).FTT(iso~A,raf!6,dim!9) b_FC_inter
  		
  	#(A) Dimer crosslinking to BRAF from ARAF
  
  		RAF(iso~B,C_ftt!5,dif!8).RAF(iso~A,dif!8,C_ftt~P1).FTT(raf!5,dim!9).FTT(iso~A,raf,dim!9) -> \
  		RAF(iso~B,C_ftt!5,dif!8).RAF(iso~A,dif!8,C_ftt~P1!6).FTT(raf!5,dim!9).FTT(iso~A,raf!6,dim!9) b_FA_inter
  
  # +++ INTERMOLECULAR DE-CROSSLINKING ++++++++++++++++++++++++++++++++++++++++++++++++++++++++++++++++++++++++
  # (-) undoing: RAF dimers stabilization by 14-3-3 (cross-linking)
   
  # (B) 14-3-3 De-crosslinking from BRAF-C_ftt

  	RAF(iso~B,dif!8,C_ftt!5).RAF(iso~B,dif!8,C_ftt!6).FTT(raf!5,dim!9).FTT(raf!6,dim!9) -> \
  	RAF(iso~B,dif!8,C_ftt!5).RAF(iso~B,dif!8,C_ftt).FTT(raf!5,dim!9).FTT(raf,dim!9)      u_FB_inter
   
  # (C/A) 14-3-3 De-crosslinking from C/ARAF-C_ftt
   
  	#(C) 14-3-3 De-crosslinking from CRAF-C_ftt
  	
  		RAF(iso~B,dif!8,C_ftt!5).RAF(iso~C,dif!8,C_ftt!6).FTT(raf!5,dim!9).FTT(raf!6,dim!9) -> \
  		RAF(iso~B,dif!8,C_ftt!5).RAF(iso~C,dif!8,C_ftt).FTT(raf!5,dim!9).FTT(raf,dim!9)      u_FC_inter

  	#(A) 14-3-3 De-crosslinking from ARAF-C_ftt
  	
  		RAF(iso~B,dif!8,C_ftt!5).RAF(iso~A,dif!8,C_ftt!6).FTT(raf!5,dim!9).FTT(raf!6,dim!9) -> \
  		RAF(iso~B,dif!8,C_ftt!5).RAF(iso~A,dif!8,C_ftt).FTT(raf!5,dim!9).FTT(raf,dim!9)      u_FA_inter
  
  # ---- [4] MEK and ERK activation/deactivation ----------------------------------------------------------------
  
  ## (+) MEK phoshorylation by RAF subunit
  
  #Both subunits are phosphorylated on NtA
  
 	RAF(dif!1,NtA~P1,C_ftt~P1!?).RAF(dif!1,NtA~P1,C_ftt~P1!?) + MEK(al~P0) -> \
  	RAF(dif!1,NtA~P1,C_ftt~P1!?).RAF(dif!1,NtA~P1,C_ftt~P1!?) + MEK(al~P1)  2*2*p_RM
 
  	RAF(dif!1,NtA~P1,C_ftt~P1!?).RAF(dif!1,NtA~P1,C_ftt~P1!?) + MEK(al~P1) -> \
  	RAF(dif!1,NtA~P1,C_ftt~P1!?).RAF(dif!1,NtA~P1,C_ftt~P1!?) + MEK(al~P2)  2*1*p_RM
  
  #Only one subunit is phosphorylated on NtA
  
  	RAF(dif!1,NtA~P1,C_ftt~P1!?).RAF(dif!1,NtA~P0,C_ftt~P1!?) + MEK(al~P0) -> \
  	RAF(dif!1,NtA~P1,C_ftt~P1!?).RAF(dif!1,NtA~P0,C_ftt~P1!?) + MEK(al~P1)  2*p_RM
 
  	RAF(dif!1,NtA~P1,C_ftt~P1!?).RAF(dif!1,NtA~P0,C_ftt~P1!?) + MEK(al~P1) -> \
  	RAF(dif!1,NtA~P1,C_ftt~P1!?).RAF(dif!1,NtA~P0,C_ftt~P1!?) + MEK(al~P2)  1*p_RM
  
  ## (-) MEK dephosphorylation

  	MEK(al~P2,NFS~P0) -> MEK(al~P1,NFS~P0)  2*q_al_MEK
  	MEK(al~P1,NFS~P0) -> MEK(al~P0,NFS~P0)  1*q_al_MEK

  	MEK(al~P2,NFS~P1) -> MEK(al~P1,NFS~P1)  2*q_MP
  	MEK(al~P1,NFS~P1) -> MEK(al~P0,NFS~P1)  1*q_MP

  	MEK(al~P2).MEK(NFS~P1) -> MEK(al~P1).MEK(NFS~P1)  2*q_MP
  	MEK(al~P1).MEK(NFS~P1) -> MEK(al~P0).MEK(NFS~P1)  1*q_MP
  
  ## (+) ERK phosphorylation by MEK

  	MEK(iso~mek1,al~P2) + ERK(al~P0)  -> \
  	MEK(iso~mek1,al~P2) + ERK(al~P1)  2*p_M1E

 	MEK(iso~mek1,al~P2) + ERK(al~P1)  -> \
 	MEK(iso~mek1,al~P2) + ERK(al~P2)  1*p_M1E

  	MEK(iso~mek2,al~P2) + ERK(al~P0)  -> \
  	MEK(iso~mek2,al~P2) + ERK(al~P1)  2*p_M2E

  	MEK(iso~mek2,al~P2) + ERK(al~P1)  -> \
  	MEK(iso~mek2,al~P2) + ERK(al~P2)  1*p_M2E
    
  # (-) ERK dephosphorylation

  	ERK(al~P2) -> ERK(al~P1)  2*q_al_ERK
  	ERK(al~P1) -> ERK(al~P0)  1*q_al_ERK
  

  ## --- [5] Negative feedbacks -------------------------------------------------
  
  # (-) SOS feedback phosphorylation by ppERK

  	ERK(al~P2) + SOS(egfr,S~P0) -> \
  	ERK(al~P2) + SOS(egfr,S~P1)  4*p_nfSOS

  	ERK(al~P2) + SOS(egfr,S~P1) -> \
  	ERK(al~P2) + SOS(egfr,S~P2)  3*p_nfSOS

  	ERK(al~P2) + SOS(egfr,S~P2) -> \
 	ERK(al~P2) + SOS(egfr,S~P3)  2*p_nfSOS

  	ERK(al~P2) + SOS(egfr,S~P3) -> \
  	ERK(al~P2) + SOS(egfr,S~P4)  1*p_nfSOS
  
  # (+) SOS dephosphorylation

  	SOS(egfr,S~P4) -> SOS(egfr,S~P3)  4*q_nfSOS
  	SOS(egfr,S~P3) -> SOS(egfr,S~P2)  3*q_nfSOS
  	SOS(egfr,S~P2) -> SOS(egfr,S~P1)  2*q_nfSOS
  	SOS(egfr,S~P1) -> SOS(egfr,S~P0)  1*q_nfSOS
  
  # (-) MEK feedback phosphorylation by ERK at Thr292

  	ERK(al~P2) + MEK(iso~mek1,NFS~P0) -> \     
  	ERK(al~P2) + MEK(iso~mek1,NFS~P1)  p_nfMEK   
  
  # (+) MEK dephosphorylation on Thr292

  	MEK(iso~mek1,NFS~P1) -> MEK(iso~mek1,NFS~P0)  q_nfMEK
  
  # (-) RAF dimer feedback phosphorylation by ppERK at dimerizatin domain (DIF)

  	ERK(al~P2) + RAF(dif~P0!8).RAF(dif~P0!8) -> \                  
  	ERK(al~P2) + RAF(dif~P1!8).RAF(dif~P1!8)  p_nfRAF               
  
  # (+) RAFs dephosphorylation at DIF

  	RAF(dif~P1) -> RAF(dif~P0)  q_nfRAF
  
end reaction rules

begin observables
  
# Here we define a selection of molecular species the levels of which we trace.

  # Signaling cascade activity
  #Molecules  EGFR_A             EGFR(egf~A)                                                                     
  #Molecules  EGFR_SOS           EGFR(sos!+)                                                                    
  #Molecules  SOS_RAS_GDP        SOS(rem!1,egfr!+).RAS(sos!1,dim,raf,nt~GDP)                                    
  #Molecules  SOS_RAS_GTP        SOS(rem!1,egfr!+).RAS(sos!1,dim,raf,nt~GTP)                                                 
  Molecules  RAS_gtp            RAS(nt~GTP)                                                                    
  #Molecules  RAS_gtp_free       RAS(nt~GTP,raf)                                                                  
  Molecules  RAF_active         RAF(iso~B,dif!+,NtA~P1,C_ftt~P1!?) RAF(iso~A,dif!+,NtA~P1,C_ftt~P1!?) RAF(iso~C,dif!+,NtA~P1,C_ftt~P1!?)    
  #Molecules  BRAF_active        RAF(iso~B,dif!+,NtA~P1,C_ftt~P1!?)                                                                          
  #Molecules  CRAF_active        RAF(iso~C,dif!+,NtA~P1,C_ftt~P1!?)                                                                     
  #Molecules  ARAF_active        RAF(iso~A,dif!+,NtA~P1,C_ftt~P1!?)                                                                     
  #Molecules  CnA_RAF_active     RAF(iso~C,dif!+,NtA~P1,C_ftt~P1!?) RAF(iso~A,dif!+,NtA~P1,C_ftt~P1!?)                                                              
  Molecules  MEK_pp             MEK(al~P2)                                                                                             
  #Molecules  MEK1_pp            MEK(iso~mek1,al~P2)                                                                                    
  #Molecules  MEK2_pp            MEK(iso~mek2,al~P2)                                                                                    
  Molecules  ERK_pp             ERK(al~P2)                                                                                             
  
  # CRAF forms
  #Molecules CRAF_ROK_comp       RAF(iso~C,dif,NtA~P1,C_ftt,N_ftt)  #capable of binding ROKalpha                     
  #Molecules CRAF_MST2_comp      RAF(iso~C,dif,N_ftt~P1!?)          #capable of binding MST2                       
  #Molecules CRAF_DIM_comp       RAF(iso~C,dif~P0,N_ftt)            #capable of dimerization                                                        
  #Molecules CRAF_RAS_comp       RAF(iso~C,dif,ras,N_ftt,C_ftt!?)   #capable of binding RAS 
  
  # RAF dimers 
  #Species  BB_dim               RAF(iso~B,dif!7).RAF(iso~B,dif!7)   
  #Species  BC_dim               RAF(iso~B,dif!1).RAF(iso~C,dif!1)
  #Species  BA_dim               RAF(iso~B,dif!7).RAF(iso~A,dif!7)   
  #Species  B_CnA_dim            RAF(iso~B,dif!1).RAF(iso~C,dif!1) RAF(iso~B,dif!7).RAF(iso~A,dif!7)
  #Species  CC_dim               RAF(iso~C,dif!7).RAF(iso~C,dif!7)  
  #Species  AC_dim               RAF(iso~A,dif!7).RAF(iso~C,dif!7)    
  #Species  AA_dim               RAF(iso~A,dif!7).RAF(iso~A,dif!7)      
  #Species  CnA_dim              RAF(iso~C,dif!7).RAF(iso~C,dif!7) RAF(iso~A,dif!7).RAF(iso~C,dif!7) RAF(iso~A,dif!7).RAF(iso~A,dif!7)   
  
  # Negative feedback
  #Molecules SOS_NFS_P0         SOS(S~P0)     #not phosphorylated on any ERK feedback site
  #Molecules SOS_NFS_P1         SOS(S~P1)
  #Molecules SOS_NFS_P2         SOS(S~P2)
  #Molecules SOS_NFS_P3         SOS(S~P3)
  #Molecules SOS_NFS_P4         SOS(S~P4)
  #Molecules SOS_NFSp_TOT       SOS(S~P1), SOS(S~P2), SOS(S~P3), SOS(S~P4)
  
  #Molecules MEK1_NFS_P0        MEK(NFS~P0)  #not phosphorylated on the ERK feedback site (Thr292)
  #Molecules MEK1_NFS_P1        MEK(NFS~P1)
  #Molecules MEK12_NFS_P1_dim   MEK(iso~mek1,NFS~P1,dim!1).MEK(iso~mek2,dim!1)   
  
  #Molecules BRAF_NFS_P0        RAF(iso~B,dif~P0)   #not phosphorylated on the ERK feedback site (dif)
  #Molecules BRAF_NFS_P1        RAF(iso~B,dif~P1)
  
  #Molecules CRAF_NFS_P0        RAF(iso~C,dif~P0)   #not phosphorylated on the ERK feedback site (dif)
  #Molecules CRAF_NFS_P1        RAF(iso~C,dif~P1)
  
  #Molecules ARAF_NFS_P0        RAF(iso~A,dif~P0)   #not phosphorylated on the ERK feedback site (dif)
  #Molecules ARAF_NFS_P1        RAF(iso~A,dif~P1)
  
  # MEK Dimers
  #Molecules  MEK11_dim          MEK(iso~mek1,dim!1).MEK(iso~mek1,dim!1)                                                                
  #Molecules  MEK22_dim          MEK(iso~mek2,dim!1).MEK(iso~mek2,dim!1)                                                                  
  #Molecules  MEK12_dim          MEK(iso~mek1,dim!1).MEK(iso~mek2,dim!1)                                                                                                                      

  # RAF Dimer & 14-3-3 complexes                                                    
  #Species  BB_dim_cross         RAF(iso~B,dif!7,C_ftt!5).RAF(iso~B,dif!7,C_ftt!6).FTT(raf!5,dim!9).FTT(raf!6,dim!9)                                 
  #Species  BB_dim_no_cross_L    RAF(iso~B,dif!7,C_ftt!5).RAF(iso~B,dif!7,C_ftt).FTT(raf!5,dim!9).FTT(raf,dim!9)                                     
  #Species  BB_dim_no_cross_R    RAF(iso~B,dif!7,C_ftt).RAF(iso~B,dif!7,C_ftt!6).FTT(raf,dim!9).FTT(raf!6,dim!9)                                     
  #Species  BB_dim_noFTT         RAF(iso~B,dif!7,C_ftt).RAF(iso~B,dif!7,C_ftt)                                                                  
  #Species  BB_dim_FF            RAF(iso~B,C_ftt!5,dif!7).RAF(iso~B,C_ftt!6,dif!7).FTT(raf!5,dim!9).FTT(raf,dim!9).FTT(raf!6,dim!10).FTT(raf,dim!10) 
  #Species  BB_dim_free          RAF(iso~B,ras,dif!7).RAF(iso~B,ras,dif!7)                                                                           
                                                                            
  #Species  BC_dim_cross         RAF(iso~B,dif!7,C_ftt!5).RAF(iso~C,dif!7,C_ftt!6).FTT(raf!5,dim!9).FTT(raf!6,dim!9)                            
  #Species  BC_dim_no_cross_L    RAF(iso~B,dif!7,C_ftt!5).RAF(iso~C,dif!7,C_ftt).FTT(raf!5,dim!9).FTT(raf,dim!9)                                
  #Species  BC_dim_no_cross_R    RAF(iso~B,dif!7,C_ftt).RAF(iso~C,dif!7,C_ftt!6).FTT(raf,dim!9).FTT(raf!6,dim!9)                              
  #Species  BC_dim_noFTT         RAF(iso~B,dif!7,C_ftt).RAF(iso~C,dif!7,C_ftt)                                                                 
  #Species  BC_dim_FF            RAF(iso~B,dif!7,C_ftt!5).RAF(iso~C,dif!7,C_ftt!6).FTT(raf!5,dim!9).FTT(raf,dim!9).FTT(raf!6,dim!10).FTT(raf,dim!10)   
  #Species  BC_dim_free          RAF(iso~B,ras,dif!7).RAF(ras,iso~C,dif!7)                                                                             
                                                                                  
  #Species  BA_dim_cross         RAF(iso~B,dif!7,C_ftt!5).RAF(iso~A,dif!7,C_ftt!6).FTT(raf!5,dim!9).FTT(raf!6,dim!9)                                   
  #Species  BA_dim_no_cross_L    RAF(iso~B,dif!7,C_ftt!5).RAF(iso~A,dif!7,C_ftt).FTT(raf!5,dim!9).FTT(raf,dim!9)                                       
  #Species  BA_dim_no_cross_R    RAF(iso~B,dif!7,C_ftt).RAF(iso~A,dif!7,C_ftt!6).FTT(raf,dim!9).FTT(raf!6,dim!9)                                      
  #Species  BA_dim_noFTT         RAF(iso~B,dif!7,C_ftt).RAF(iso~A,dif!7,C_ftt)                                                                         
  #Species  BA_dim_FF            RAF(iso~B,dif!7,C_ftt!5).RAF(iso~A,dif!7,C_ftt!6).FTT(raf!5,dim!9).FTT(dim!9,raf).FTT(raf!6,dim!10).FTT(dim!10,raf)   
  #Species  BA_dim_free          RAF(iso~B,ras,dif!7).RAF(iso~A,ras,dif!7)                                                                             
                                                                              
  #Species  CC_dim_cross         RAF(iso~C,dif!7,C_ftt!5).RAF(iso~C,dif!7,C_ftt!6).FTT(raf!5,dim!9).FTT(raf!6,dim!9)                              
  #Species  CC_dim_no_cross_L    RAF(iso~C,dif!7,C_ftt!5).RAF(iso~C,dif!7,C_ftt).FTT(raf!5,dim!9).FTT(raf,dim!9)                                  
  #Species  CC_dim_no_cross_R    RAF(iso~C,dif!7,C_ftt).RAF(iso~C,dif!7,C_ftt!6).FTT(raf,dim!9).FTT(raf!6,dim!9)                                  
  #Species  CC_dim_noFTT         RAF(iso~C,dif!7,C_ftt).RAF(iso~C,dif!7,C_ftt)                                                                    
  #Species  CC_dim_FF            RAF(iso~C,dif!7,C_ftt!5).RAF(iso~C,dif!7,C_ftt!6).FTT(raf!5,dim!9).FTT(dim!9,raf).FTT(raf!6,dim!10).FTT(dim!10,raf)  
  #Species  CC_dim_free          RAF(iso~C,ras,dif!7).RAF(iso~C,ras,dif!7)                                                                        
                                                                                
  #Species  AC_dim_cross         RAF(iso~A,dif!7,C_ftt!5).RAF(iso~C,dif!7,C_ftt!6).FTT(raf!5,dim!9).FTT(raf!6,dim!9)                                 
  #Species  AC_dim_no_cross_L    RAF(iso~A,dif!7,C_ftt!5).RAF(iso~C,dif!7,C_ftt).FTT(raf!5,dim!9).FTT(raf,dim!9)                                     
  #Species  AC_dim_no_cross_R    RAF(iso~A,dif!7,C_ftt).RAF(iso~C,dif!7,C_ftt!6).FTT(raf,dim!9).FTT(raf!6,dim!9)                                     
  #Species  AC_dim_noFTT         RAF(iso~A,dif!7,C_ftt).RAF(iso~C,dif!7,C_ftt)                                                                       
  #Species  AC_dim_FF            RAF(iso~A,dif!7,C_ftt!5).RAF(iso~C,dif!7,C_ftt!6).FTT(raf!5,dim!9).FTT(dim!9,raf).FTT(raf!6,dim!10).FTT(dim!10,raf) 
  #Species  AC_dim_free          RAF(iso~A,ras,dif!7).RAF(iso~C,ras,dif!7)                                                                           
                                                                                 
  #Species  AA_dim_cross         RAF(iso~A,dif!7,C_ftt!5).RAF(iso~A,dif!7,C_ftt!6).FTT(raf!5,dim!9).FTT(raf!6,dim!9)                                 
  #Species  AA_dim_no_cross_L    RAF(iso~A,dif!7,C_ftt!5).RAF(iso~A,dif!7,C_ftt).FTT(raf!5,dim!9).FTT(raf,dim!9)                                     
  #Species  AA_dim_no_cross_R    RAF(iso~A,dif!7,C_ftt).RAF(iso~A,dif!7,C_ftt!6).FTT(raf,dim!9).FTT(raf!6,dim!9)                                     
  #Species  AA_dim_noFTT         RAF(iso~A,dif!7,C_ftt).RAF(iso~A,dif!7,C_ftt)                                                                       
  #Species  AA_dim_FF            RAF(iso~A,dif!7,C_ftt!5).RAF(iso~A,dif!7,C_ftt!6).FTT(raf!5,dim!9).FTT(dim!9,raf).FTT(raf!6,dim!10).FTT(dim!10,raf) 
  #Species  AA_dim_free          RAF(iso~A,ras,dif!7).RAF(iso~A,ras,dif!7)                                                                           
  
  # Miscellaneous RAF & 14-3-3 species  
  #Molecules  B_Np_FTT_mono      RAF(iso~B,dif,N_ftt!1,C_ftt).FTT(raf!1)                                                                    
  #Molecules  B_noFTT            RAF(iso~B,N_ftt,C_ftt)                                                                                     
  #Molecules  B_noFTT_mono       RAF(iso~B,dif,N_ftt,C_ftt)                                                                                
  #Molecules  B_open             RAF(iso~B,N_ftt!+,dif,C_ftt) RAF(iso~B,N_ftt,dif,C_ftt!+) RAF(iso~B,N_ftt,dif,C_ftt)                                 
  #Molecules  B_closed           RAF(iso~B,N_ftt!1,C_ftt!2).FTT(raf!1,dim!9).FTT(raf!2,dim!9)                                               
  #Species    B_RAS              RAF(iso~B,ras!+)                                                                                          

  #Molecules  C_Cp_FTT_mono      RAF(iso~C,dif,N_ftt,C_ftt!1).FTT(raf!1)                                                               
  #Molecules  C_noFTT            RAF(iso~C,N_ftt,C_ftt)                                                                                
  #Molecules  C_noFTT_mono       RAF(iso~C,dif,N_ftt,C_ftt)                                                                            
  #Molecules  C_closed           RAF(iso~C,dif,N_ftt!4,C_ftt!5).FTT(raf!4,dim!9).FTT(raf!5,dim!9)                                      
  #Molecules  C_open             RAF(iso~C,dif,N_ftt!+,C_ftt) RAF(iso~C,dif,N_ftt,C_ftt!+) RAF(iso~C,dif,N_ftt,C_ftt)                  
  #Molecules  C_RAS_mono         RAF(iso~C,ras!+,dif)                                                                                  
  #Molecules  C_RAS_mono_N_P0    RAF(iso~C,ras!+,dif,N_ftt~P0)                                                                         
  #Molecules  C_RAS_dim_no_cross RAF(iso~C,ras!+,dif!+,N_ftt~P0,C_ftt)                                                                 
  #Molecules  C_RAS_dim_cross    RAF(iso~C,ras!+,dif!+,N_ftt~P0,C_ftt!5).FTT(raf!+,dim!9).FTT(raf!5,dim!9)                             
  #Species    C_RAS              RAF(iso~C,ras!+)                                                                                      
  
  #Molecules  A_Cp_FTT_mono      RAF(iso~A,dif,N_ftt,C_ftt!1).FTT(raf!1)                                                                                    
  #Molecules  A_noFTT            RAF(iso~A,N_ftt,C_ftt)                                                                                
  #Molecules  A_noFTT_mono       RAF(iso~A,dif,N_ftt,C_ftt)                                                                            
  #Molecules  A_closed           RAF(iso~A,dif,N_ftt!1,C_ftt!2).FTT(raf!1,dim!9).FTT(raf!2,dim!9)                                      
  #Molecules  A_open             RAF(iso~A,dif,N_ftt!+,C_ftt) RAF(iso~A,dif,N_ftt,C_ftt!+) RAF(iso~A,dif,N_ftt,C_ftt)                  
  #Molecules  A_RAS_mono         RAF(iso~A,ras!+,dif)                                                                                   
  #Molecules  A_RAS_mono_N_P0    RAF(iso~A,ras!+,dif,N_ftt~P0)                                                                         
  #Molecules  A_RAS_dim_no_cross RAF(iso~A,ras!+,dif!+,N_ftt~P0,C_ftt)                                                                 
  #Molecules  A_RAS_dim_cross    RAF(iso~A,ras!+,dif!+,N_ftt~P0,C_ftt!5).FTT(raf!+,dim!9).FTT(raf!5,dim!9)                             
  #Species    A_RAS              RAF(iso~A,ras!+)          
     
  # For comparison with experiment (BRAF IP): levels of CRAF--BRAF dimers
  #Molecules  BRAF_IP_CRAF_tot   RAF(iso~B,dif!7).RAF(iso~C,dif!7)                               
  #Molecules  BRAF_IP_CRAF_S621p RAF(iso~B,dif!7).RAF(iso~C,dif!7,C_ftt~P1!?)                                    
  #Molecules  BRAF_IP_CRAF_S338p RAF(iso~B,dif!7).RAF(iso~C,dif!7,NtA~P1!?)                      
  #Molecules  BRAF_IP_CRAF_DIFp  RAF(iso~B,dif!7).RAF(iso~C,dif~P1!7)                            
  
  # For comparison with experiment: levels of CRAF phosphorylated at specific serines
  #Molecules  CRAF_S259p_LYS     RAF(iso~C,N_ftt~P1!?)                                      
  #Molecules  CRAF_S621p_LYS     RAF(iso~C,C_ftt~P1!?)                                      
  #Molecules  CRAF_DIFp_LYS      RAF(iso~C,dif~P1!?)                                        
  #Molecules  CRAF_S338p_LYS     RAF(iso~C,NtA~P1!?)                                        
  
  # For comparison with experiment: levels of CRAF phosphorylated at specific serines
  #Molecules  ARAF_S214p_LYS     RAF(iso~A,N_ftt~P1!?)                                      
  #Molecules  ARAF_S582p_LYS     RAF(iso~A,C_ftt~P1!?)                                      
  #Molecules  ARAF_DIFp_LYS      RAF(iso~A,dif~P1!?)                                        
  #Molecules  ARAF_S299p_LYS     RAF(iso~A,NtA~P1!?)                                        
   
  # For comparison with experiment: levels of BRAF phosphorylated at specific serines
  #Molecules  BRAF_S356p_LYS     RAF(iso~B,N_ftt~P1!?)                                           
  #Molecules  BRAF_S729p_LYS     RAF(iso~B,C_ftt~P1!?)                                           
  #Molecules  BRAF_DIFp_LYS      RAF(iso~B,dif~P1!?)                                             
  #Molecules  BRAF_S446p_LYS     RAF(iso~B,NtA~P1!?)                                             
 
  # Total Species   
  #Molecules EGFR_TOT    EGFR()
  #Molecules SOS_TOT     SOS()
  #Molecules RAS_TOT     RAS()
  #Molecules BRAF_TOT    RAF(iso~B)
  #Molecules CRAF_TOT    RAF(iso~C)
  #Molecules ARAF_TOT    RAF(iso~A)
  #Molecules MEK1_TOT    MEK(iso~mek1)
  #Molecules MEK2_TOT    MEK(iso~mek2)
  #Molecules ERK_TOT     ERK()
  #Molecules RasGAP_TOT  RasGAP()
  #Molecules FTT_TOT     FTT()

end observables
end model
# =================================================================================================


## --- Network generation ------------------------------------------------------
#
generate_network({overwrite=>1});

## Model exports
writeModel({overwrite=>1,pretty_formatting=>1,suffix=>"pretty"}); 

## --- Simulation protocol -----------------------------------------------------
# 
# Phase 1: Equilibration
setParameter("EGFs",10000)                    				   #EGFs defines the fraction of the membrane to be activated
setParameter("EGF",0)                         		        	   #EGF concentration in the equilibration phase [pg/ml]   
simulate({method=>"ode",t_end=>360000,n_steps=>360,rtol=>1e-9})

# Phase 2: Stimulation
setParameter("EGF",10000)                       				   #EGF concentration in the stimulation phase [pg/ml]; must be equal to EGFs
simulate({method=>"ode",t_end=>6*3600,n_steps=>6*3600/10,rtol=>1e-9})
